# Supplementary material for: Electrospun Amphiphilic Nanofibers as Templates for In Situ Preparation of Chloramphenicol-Loaded Liposomes
Source: Pharmaceutics. 2021 Oct 20;13(11):1742. doi: 10.3390/pharmaceutics13111742 (PMC8624320; doi:10.3390/pharmaceutics13111742)
Supplement: Supplementary file 1 [file pharmaceutics-13-01742-s001.zip]

Archive with 1 entries (1 files):
- pharmaceutics-1406198-supplementary.pdf
